# Supplementary material for: Comparative Analysis of Evolutionary Distances Using the Genus Mycobacterium
Source: Int J Mol Sci. 2025 Oct 28;26(21):10471. doi: 10.3390/ijms262110471 (PMC12607691; doi:10.3390/ijms262110471)
Supplement: Supplementary file 1 [file ijms-26-10471-s001.zip]

Archive with 1 entries (1 files):
- ijms-3847462-supplementary.pdf
